# Supplementary material for: Pharmacological Interventions for Negative Symptoms in Schizophrenia: A Systematic Review of Randomised Control Trials
Source: Biomedicines. 2025 Feb 21;13(3):540. doi: 10.3390/biomedicines13030540 (PMC11940281; doi:10.3390/biomedicines13030540)
Supplement: Supplementary file 1 [file biomedicines-13-00540-s001.zip]

Archive with 1 entries (1 files):
- biomedicines-3471940-supplementary.pdf
